# Supplementary material for: Factors Influencing Continuance Intention for Online Consultations Among Survivors of Cancer: Grounded Theory Study
Source: J Med Internet Res. 2026 Jan 7;28:e84644. doi: 10.2196/84644 (PMC12824571; doi:10.2196/84644)
Supplement: Multimedia Appendix 2 [file jmir_v28i1e84644_app2.xlsx]

## Sheet: Sheet1
Cluster	Concept #	Concept
Physician-related concepts	1	Trust in physicians’ professional expertise
	2	Need for detailed explanations about treatment
	3	Value of emotional reassurance from physicians
	4	Dissatisfaction with brief or superficial replies
	5	Importance of timely physician response
	6	Continuity of seeing the same physician across consultations
	7	Concerns about inconsistent advice from different physicians
	8	Appreciation for empathetic communication
	9	Disappointment with physicians perceived as inattentive
	10	Worry about commercial promotion of drugs or services
Platform-related concepts	11	Ease of navigation and interface design
	12	Clear display of physician profiles
	13	Satisfaction with availability of educational content
	14	Difficulties with technical glitches or instability
	15	Importance of transparent consultation fees
	16	Perceived fairness of pricing relative to service quality
	17	Frustration with time or question limits during consultations
	18	Desire for accessible medical records within the platform
	19	Preference for platforms with reliable customer support
	20	Confidence increased when platforms were affiliated with reputable hospitals
Perceptions of usefulness	21	Convenience compared to hospital visits
	22	Ability to manage side effects at home
	23	Guidance for daily life and diet adjustments
	24	Quick answers to urgent non-emergency concerns
	25	Support for medication adherence
	26	Reduction of anxiety between follow-up appointments
	27	Sense of safety from ongoing access to professional advice
	28	Use of platform as second opinion
	29	Increased health knowledge through consultations
	30	Peace of mind gained from access to medical expertise
Individual conditions	31	More frequent use when experiencing persistent symptoms
	32	Reduced use when physical condition improved
	33	Survivors with comorbidities sought more consultations
	34	Greater reliance when side effects were poorly controlled
	35	Higher engagement among those with strong digital literacy
	36	Lower engagement among those unfamiliar with digital platforms
	37	Increased use when health literacy was limited and questions were frequent
	38	Preference for reassurance during active treatment phases
	39	Habitual use once established as routine
	40	Interruption of use when overwhelmed by health burdens
External context	41	Encouragement from family members to continue using the app
	42	Assistance from children in setting up and managing platforms
	43	Recommendations from peers or survivor groups
	44	Greater reliance in rural or semi-urban areas with fewer oncology resources
	45	Reduced use when tertiary hospitals were easily accessible
	46	Family members’ skepticism sometimes discouraged continued use
	47	Influence of cultural expectations regarding face-to-face care
	48	Positive peer testimonials increased trust
	49	Online platforms recommended by hospital physicians enhanced credibility
	50	Geographic distance from hospitals increased reliance on digital consultation
Privacy and security	51	Concern about disclosure of sensitive medical history
	52	Fear of data leakage involving genetic testing results
	53	Hesitation to upload medical images of body parts
	54	Balancing perceived risks of disclosure with benefits of consultation
	55	Acceptance of privacy trade-offs when reassurance was achieved
